# Supplementary material for: Probiotics, Prebiotics, and Synbiotics in Pigs and Poultry: A Review of Gut Health, Performance, and Environmental Outcomes
Source: Vet Sci. 2025 Nov 2;12(11):1054. doi: 10.3390/vetsci12111054 (PMC12656940; doi:10.3390/vetsci12111054)
Supplement: Supplementary file 1 [file vetsci-12-01054-s001.zip]

Archive with 1 entries (1 files):
- vetsci-3910656-supplementary.pdf
